# Supplementary material for: Rapid evolution of mitochondrion-related genes in haplodiploid arthropods
Source: BMC Biol. 2024 Oct 10;22:229. doi: 10.1186/s12915-024-02027-4 (PMC11465517; doi:10.1186/s12915-024-02027-4)
Supplement: Supplementary file 1 — Additional file 1: Tables S1–S4. Table S1 Arthropod species, genomes, and mitochondrial genomes used in the study. Table S2 Nuclear-encoded OXPHOS, mitochondrial ribosomal protein genes, and cytosolic ribosomal proteins used in the study. Table S3 Spearman’s rank correlation analysis of root-to-tip evolutionary rates between mitochondrial genes and other gene categories. Table S4 Genes that separate different arthropod groups [file 12915_2024_2027_MOESM1_ESM.xlsx]

## Sheet: Table S1 spp
Table S1: Arthropod species, genomes and mitochondrial genomes used in the study.
ID	Abbreviation	Class	Order	Suborder	Superfamily	Family	Spp	Common name	Haplodiploidy	Genome resources	Genome citation	Mitochondrial genomes / references	Alternative closely related mitochondrial genomes used	Reference sequence for MITObim	# reads in raw data	# reads mapped	Assembly length	Assembly length without N	# protein coding genes assembled	NCBI accession number	References of haplodiploidy
1	TURTI	Arachnida	Trombidiformes	Prostigmata	Tetranychoidea	Tetranychidae	Tetranychus urticae		Haplodiploid (arrhenotoky)			NC_010526.1									Macke, Emilie, et al. "Sex allocation in haplodiploids is mediated by egg size: evidence in the spider mite Tetranychus urticae Koch." Proceedings of the Royal Society B: Biological Sciences 278.1708 (2011): 1054-1063.
2	MOCCI	Arachnida	Mesostigmata	Monogynaspida	Phytoseioidea	Phytoseiidae	Metaseiulus occidentalis		Haplodiploid (PGE)			NC_009093.1									Pomerantz, Aaron F., and Marjorie A. Hoy. "Expression analysis of Drosophila doublesex, transformer-2, intersex, fruitless-like, and vitellogenin homologs in the parahaploid predator Metaseiulus occidentalis (Chelicerata: Acari: Phytoseiidae)." Experimental and Applied Acarology 65 (2015): 1-16.
3	ISCAP	Arachnida	Ixodida	NA	Ixodoidea	Ixodidae	Ixodes scapularis					Mitogenome from closely related species	Ixodes persulcatus instead KU935457.1
4	CSCUL	Arachnida	Scorpiones	NA	Buthoidea	Buthidae	Centruroides sculpturatus	Bark scorpion		PRJNA168116, GCA_000671375.1 & GCA_000671375.2		MITObim			12500000	15831	14785	14785		MN842136
5	LRECL	Arachnida	Araneae	Araneomorphae	Scytodoidea	Sicariidae	Loxosceles reclusa	Brown recluse spider		PRJNA167404, GCA_001188405.1		Mitogenome from closely related species	Pholcus phalangioides instead NC_020324.1 Haplogynae subfamily From genome assembly GCA_001188405.1
6	SMIMO	Arachnida	Araneae	Araneomorphae	Eresoidea	Eresidae	Stegodyphus mimosarum			From genome assembly GCA_000611955.2		From reference genome assembly							ND4, CYTB, COX3, COX1, ATP6, ND1
7	LHESP	Arachnida	Araneae	Araneomorphae	Araneoidea	Theridiidae	Latrodectus hesperus	Western black widow spider		PRJNA168123, GCA_000697925.1 & GCA_000697925.2		MITObim		Barcode KP656707.1	12500000	27896	14906	14906	13	MN842140
8	PTEPI	Arachnida	Araneae	Araneomorphae	Araneoidea	Theridiidae	Parasteatoda tepidariorum	Common house spider		PRJNA167405, GCA_000365465.1 & GCA_000365465.2		MITObim		Araneus angulatus, same super family	25000000	8162	4561	4561	5
9	SMARI	Chilopoda	Geophilomorpha	NA	NA	Linotaeniidae	Strigamia maritima					NC_026557.1
10	HAZTE	Malacostraca	Amphipoda	Senticaudata	Talitroidea	Hyalellidae	Hyalella azteca	Amphipod crustacean		PRJNA243935, GCA_000764305.1 & GCA_000764305.2		MITObim			25000000	68512	9880, 3789
11	EAFFI	Hexanauplia	Calanoida	NA	NA	Temoridae	Eurytemora affinis	Calanoid copepod		PRJNA203087, GCA_000591075.1 & GCA_000591075.2		MITObim		EAFFI barcode sequence	25000000	12459	9895	9895
12	DPULE	Branchiopoda	Diplostraca	Cladocera	NA	Daphniidae	Daphnia pulex					AF117817.1
13	CAQUI	NA	Diplura	Dicellurata	Japygoidea	Japygidae	Catajapyx aquilonaris	Silvestris Northern Forcepstail		PRJNA203301, GCA_000934665.1 & GCA_000934665.2		MITObim		Occasjapyx japonicus (same subfamily)	12500000	30209	13702	13702		MN842135
14	LFULV	Insecta	Odonata	Epiprocta	Cavilabiata	Libellulidae	Ladona fulva	Scarce chaser		PRJNA194433, GCA_000376725.1 & GCA_000376725.2		MITObim		Orthetrum glaucum (same family)	12500000	56609	15105	13972		MN842139
15	EDANI	Insecta	Ephemeroptera	Furcatergalia	NA	Ephemeridae	Ephemera danica	Green drake mayfly		PRJNA171755, GCA_000507165.1 & GCA_000507165.2		MITObim		Ephemera orientalis	12500000	72384	15810	15810		MN842137
16	BGERM	Insecta	Blattodea	NA	Blaberoidea	Ectobiidae	Blattella germanica	German cockroach		PRJNA203136, GCA_000762945.1 & GCA_000762945.2		NC_012901.1
17	ZNEVA	Insecta	Blattodea	NA	Blattoidea	Termopsidae	Zootermopsis nevadensis					NC_024658.1
18	PHUMA	Insecta	Phthiraptera	Anoplura	NA	Pediculidae	Pediculus humanus		Haplodiploid (PGE)			FJ499482.1,FJ499480.1,FJ499477.1,FJ499475.1,FJ499479.1,FJ499476.1,FJ499476.1,FJ499478.1,FJ499481.1,FJ499483.1,FJ499484.1,FJ499485.1,FJ499488.1 (18 mini-mitochondria)									de la Filia, Andrés García, et al. "The unusual reproductive system of head and body lice (Pediculus humanus)." Medical and Veterinary Entomology 32.2 (2018): 226-234.
19	FOCCI	Insecta	Thysanoptera	Terebrantia	Thripoidea	Thripidae	Frankliniella occidentalis	Western flower thrips	Haplodiploid (arrhenotoky)	PRJNA203209, GCA_000697945.1 & GCA_000697945.2		NC_018370.1									Kumm, S., and G. Moritz. "Life‐cycle variation, including female production by virgin females in Frankliniella occidentalis (Thysanoptera: Thripidae)." Journal of Applied Entomology 134.6 (2010): 491-497.
20	APISU	Insecta	Hemiptera	Sternorrhyncha	Aphidoidea	Aphididae	Acyrthosiphon pisum				International Aphid Genomics Consortium PLoS Biology (2010)	NC_011594.1
21	PVENU	Insecta	Hemiptera	Sternorrhyncha	Psylloidea	Aphalaridae	Pachypsylla venusta	Hackberry petiole gall psyllid		PRJNA167476, GCA_000695645.1 & GCA_000695645.2		NC_006157.1
22	HVITR	Insecta	Hemiptera	Auchenorrhyncha	Membracoidea	Cicadellidae	Homalodisca vitripennis	Glassy-winged sharpshooter		PRJNA168119, GCA_000696855.1		NC_006899.1
23	GBUEN	Insecta	Hemiptera	Heteroptera	Gerroidea	Gerridae	Gerris buenoi	Water strider		PRJNA203045, GCA_001010745.1 & GCA_001010745.2		MITObim		Gerris paludum				15542		XXX
24	CLECT	Insecta	Hemiptera	Heteroptera	Cimicoidea	Cimicidae	Cimex lectularius	Bed bug		PRJNA167477, GCA_000648675.1 & GCA_000648675.2		NC_030043.1
25	HHALY	Insecta	Hemiptera	Heteroptera	Pentatomoidea	Pentatomidae	Halyomorpha halys	Brown marmorated stink bug		PRJNA168118, GCA_000696795.1 & GCA_000696795.2		NC_013272.1
26	OFAS2	Insecta	Hemiptera	Heteroptera	Lygaeoidea	Lygaeidae	Oncopeltus fasciatus	Milkweed bug		PRJNA229125, GCA_000696205.1 & GCA_000696205.2		MITObim		Oncopeltus fasciatus (same family)	12500000	24272	15179	13234		MN842143
27	AROSA	Insecta	Hymenoptera	NA	Tenthredinoidea	Tenthredinidae	Athalia rosae	Turnip sawfly	Haplodiploid (arrhenotoky)	PRJNA167403, GCA_000344095.1 & GCA_000344095.2		MITObim		Allantus luctifer (same subfamily)				14025		XXX	Lee, J. M., et al. "Egg deposition behavior in the haplodiploid sawfly Athalia rosae ruficornis Jakovlev (Hymenoptera: Symphyta: Tenthredinidae)." Journal of Insect Behavior 11 (1998): 419-428.
28	CCINC	Insecta	Hymenoptera	NA	Cephoidea	Cephidae	Cephus cinctus		Haplodiploid (arrhenotoky)			NC_012688.1									Mackay, Margaret Rowlatt. "Cytology and parthenogenesis of the wheat stem sawfly, Cephus cinctus Nort.(Hymenoptera: Cephidae)." Canadian Journal of Zoology 33.3 (1955): 161-174.
29	OABIE	Insecta	Hymenoptera	NA	Orussoidea	Orussidae	Orussus abietinus	Parasitic wood wasp	Haplodiploid (arrhenotoky)	PRJNA171756, GCA_000612105.1 & GCA_000612105.2		Mitochondrial genes are from Li et al. 2017									Oeyen, Jan Philip, et al. "Sawfly genomes reveal evolutionary acquisitions that fostered the mega-radiation of parasitoid and eusocial Hymenoptera." Genome biology and evolution 12.7 (2020): 1099-1188.
30	NVITR	Insecta	Hymenoptera	Apocrita	Chalcidoidea	Pteromalidae	Nasonia vitripennis		Haplodiploid (arrhenotoky)			Mitochondrial genes are from Li et al. 2017									Beukeboom, Leo W., Albert Kamping, and Louis van de Zande. "Sex determination in the haplodiploid wasp Nasonia vitripennis (Hymenoptera: Chalcidoidea): a critical consideration of models and evidence." Seminars in cell & developmental biology. Vol. 18. No. 3. Academic Press, 2007.
31	COPFL	Insecta	Hymenoptera	Apocrita	Chalcidoidea	Encyrtidae	Copidosoma floridanum	Copidosoma floridanum	Haplodiploid (arrhenotoky)	PRJNA171748, GCA_000648655.1 & GCA_000648655.2		MITObim		Megaphragma amalphitanum (same superfamily)	50000000	17675	12053	5443	5		Ode, Paul J., and Michael R. Strand. "Progeny and sex allocation decisions of the polyembryonic wasp Copidosoma floridanum." Journal of animal ecology (1995): 213-224.
32	TPRET	Insecta	Hymenoptera	Apocrita	Chalcidoidea	Trichogrammatidae	Trichogramma pretiosum	Parasitic stingless wasp	Haplodiploid (arrhenotoky)	PRJNA168121, GCA_000599845.2 & GCA_000599845.3		MITObim			25000000	32685	14124	13998		MN842145	Lindsey, Amelia RI, et al. "Comparative genomics of the miniature wasp and pest control agent Trichogramma pretiosum." BMC biology 16 (2018): 1-20.
33	HSALT	Insecta	Hymenoptera	Apocrita	Formicoidea	Formicidae	Harpegnathos saltator		Haplodiploid (arrhenotoky)			Mitochondrial genes are from Li et al. 2017									Friedman, Daniel A., Deborah M. Gordon, and Liqun Luo. "The MutAnts are here." Cell 170.4 (2017): 601-602.
34	LHUMI	Insecta	Hymenoptera	Apocrita	Formicoidea	Formicidae	Linepithema humile		Haplodiploid (arrhenotoky)			NC_028534.1									Friedman, Daniel A., Deborah M. Gordon, and Liqun Luo. "The MutAnts are here." Cell 170.4 (2017): 601-602.
35	CFLOR	Insecta	Hymenoptera	Apocrita	Formicoidea	Formicidae	Camponotus floridanus		Haplodiploid (arrhenotoky)			Mitogenome from closely related species	Camponotus atrox instead (NC_029357.1)								Friedman, Daniel A., Deborah M. Gordon, and Liqun Luo. "The MutAnts are here." Cell 170.4 (2017): 601-602.
36	PBARB	Insecta	Hymenoptera	Apocrita	Formicoidea	Formicidae	Pogonomyrmex barbatus		Haplodiploid (arrhenotoky)		Smith et al. 2010 PNAS	Smith et al. 2010 assembly scaffold									Friedman, Daniel A., Deborah M. Gordon, and Liqun Luo. "The MutAnts are here." Cell 170.4 (2017): 601-602.
37	COBSC	Insecta	Hymenoptera	Apocrita	Formicoidea	Formicidae	Cardiocondyla obscurior		Haplodiploid (arrhenotoky)			KX951753.1									Friedman, Daniel A., Deborah M. Gordon, and Liqun Luo. "The MutAnts are here." Cell 170.4 (2017): 601-602.
38	SINVI	Insecta	Hymenoptera	Apocrita	Formicoidea	Formicidae	Solenopsis invicta		Haplodiploid (arrhenotoky)			NC_014672.1									Friedman, Daniel A., Deborah M. Gordon, and Liqun Luo. "The MutAnts are here." Cell 170.4 (2017): 601-602.
39	ACEPH	Insecta	Hymenoptera	Apocrita	Formicoidea	Formicidae	Atta cephalotes		Haplodiploid (arrhenotoky)				Atta laevigata instead KC346251.1								Friedman, Daniel A., Deborah M. Gordon, and Liqun Luo. "The MutAnts are here." Cell 170.4 (2017): 601-602.
40	AECHI	Insecta	Hymenoptera	Apocrita	Formicoidea	Formicidae	Acromyrmex echinatior		Haplodiploid (arrhenotoky)		Nygaard et al. 2011 Genome research	Mitochondrial genes are from Li et al. 2017									Friedman, Daniel A., Deborah M. Gordon, and Liqun Luo. "The MutAnts are here." Cell 170.4 (2017): 601-602.
41	DNOVA	Insecta	Hymenoptera	Apocrita	Apoidea	Halictidae	Dufourea novaeangliae		Haplodiploid (arrhenotoky)		Kapheim et al 2015 Science	Kapheim et al 2015 assembly ASM127255v1 scaffold									Zayed, Amro, and Laurence Packer. "Complementary sex determination substantially increases extinction proneness of haplodiploid populations." Proceedings of the National Academy of Sciences 102.30 (2005): 10742-10746.
42	LALBI	Insecta	Hymenoptera	Apocrita	Apoidea	Halictidae	Lasioglossum albipes		Haplodiploid (arrhenotoky)		Kapheim et al 2015 Science	Kapheim et al 2015 assembly ASM34657v1 scaffold									Zayed, Amro, and Laurence Packer. "Complementary sex determination substantially increases extinction proneness of haplodiploid populations." Proceedings of the National Academy of Sciences 102.30 (2005): 10742-10746.
43	MROTU	Insecta	Hymenoptera	Apocrita	Apoidea	Megachilidae	Megachile rotundata		Haplodiploid (arrhenotoky)		Kapheim et al 2015 Science	Mitogenome from closely related species	Megachile sculpturalis NC_028017.1								Zayed, Amro, and Laurence Packer. "Complementary sex determination substantially increases extinction proneness of haplodiploid populations." Proceedings of the National Academy of Sciences 102.30 (2005): 10742-10746.
44	HLABO	Insecta	Hymenoptera	Apocrita	Apoidea	Apidae	Habropoda laboriosa		Haplodiploid (arrhenotoky)		Kapheim et al 2015 Science	Kapheim et al 2015 assemble ASM126327v1 scaffLi et al. 2017							5		Zayed, Amro, and Laurence Packer. "Complementary sex determination substantially increases extinction proneness of haplodiploid populations." Proceedings of the National Academy of Sciences 102.30 (2005): 10742-10746.
45	EMEXI	Insecta	Hymenoptera	Apocrita	Apoidea	Apidae	Eufriesea mexicana		Haplodiploid (arrhenotoky)		Kapheim et al 2015 Science	Kapheim et al 2015 assembly ASM148370v1 scaffold									Zayed, Amro, and Laurence Packer. "Complementary sex determination substantially increases extinction proneness of haplodiploid populations." Proceedings of the National Academy of Sciences 102.30 (2005): 10742-10746.
46	AMELL	Insecta	Hymenoptera	Apocrita	Apoidea	Apidae	Apis mellifera		Haplodiploid (arrhenotoky)												Zayed, Amro, and Laurence Packer. "Complementary sex determination substantially increases extinction proneness of haplodiploid populations." Proceedings of the National Academy of Sciences 102.30 (2005): 10742-10746.
47	AFLOR	Insecta	Hymenoptera	Apocrita	Apoidea	Apidae	Apis florea		Haplodiploid (arrhenotoky)			NC_021401.1									Zayed, Amro, and Laurence Packer. "Complementary sex determination substantially increases extinction proneness of haplodiploid populations." Proceedings of the National Academy of Sciences 102.30 (2005): 10742-10746.
48	MQUAD	Insecta	Hymenoptera	Apocrita	Apoidea	Apidae	Melipona quadrifasciata		Haplodiploid (arrhenotoky)			Mitogenome from closely related species	Melipona bicolor instead (NC_004529.1)								Zayed, Amro, and Laurence Packer. "Complementary sex determination substantially increases extinction proneness of haplodiploid populations." Proceedings of the National Academy of Sciences 102.30 (2005): 10742-10746.
49	BIMPA	Insecta	Hymenoptera	Apocrita	Apoidea	Apidae	Bombus impatiens		Haplodiploid (arrhenotoky)			Mitogenome from closely related species	Bombus ignitus instread NC_010967.1								Zayed, Amro, and Laurence Packer. "Complementary sex determination substantially increases extinction proneness of haplodiploid populations." Proceedings of the National Academy of Sciences 102.30 (2005): 10742-10746.
50	BTERR	Insecta	Hymenoptera	Apocrita	Apoidea	Apidae	Bombus terrestris		Haplodiploid (arrhenotoky)			KT368150.1 (unverified)									Zayed, Amro, and Laurence Packer. "Complementary sex determination substantially increases extinction proneness of haplodiploid populations." Proceedings of the National Academy of Sciences 102.30 (2005): 10742-10746.
51	APLAN	Insecta	Coleoptera	Polyphaga	Buprestoidea	Buprestidae	Agrilus planipennis	Emerald ash borer		PRJNA230921 GCA_000699045.1 & GCA_000699045.2		NC_030758.1
52	OTAUR	Insecta	Coleoptera	Polyphaga	Scarabaeoidea	Scarabaeidae	Onthophagus taurus	Bull-headed dung beetle		PRJNA167478, GCA_000648695.1 & GCA_000648695.2		MITObim		Cryptolestes ferrugineus (same suborder)	12500000	102943	15700	15311		MN842144
53	TCAST	Insecta	Coleoptera	Polyphaga	Tenebrionoidea	Tenebrionidae	Tribolium castaneum					Mitochondrial genes are from Li et al. 2017
54	DPOND	Insecta	Coleoptera	Polyphaga	Curculionoidea	Curculionidae	Dendroctonus ponderosae					Mitochondrial genes are from Li et al. 2017
55	AGLAB	Insecta	Coleoptera	Polyphaga	Chrysomeloidea	Cerambycidae	Anoplophora glabripennis	Asian long-horned beetle		PRJNA167479, GCA_000390285.1 & GCA_000390285.2		NC_008221.1
56	LDECE	Insecta	Coleoptera	Polyphaga	Chrysomeloidea	Chrysomelidae	Leptinotarsa decemlineata	Colorado potato beetle		PRJNA171749, GCA_000500325.1 & GCA_000500325.2		Mitogenome from closely related species	Gonioctena intermedia instead NC_032693.1	Chrysomelidae
57	LLUNA	Insecta	Trichoptera	Integripalpia	Limnephiloidea	Limnephilidae	Limnephilus lunatus	Caddisfly		PRJNA203303, GCA_000648945.1 & GCA_000648945.2		MITObim		Limnephilus decipiens	12500000	27643	16780	16780		MN842142
58	PXYLO	Insecta	Lepidoptera	Glossata	Yponomeutoidea	Plutellidae	Plutella xylostella					NC_025322.1
59	BMORI	Insecta	Lepidoptera	Glossata	Bombycoidea	Bombycidae	Bombyx mori					Mitochondrial genes are from Li et al. 2017
60	MSEXT	Insecta	Lepidoptera	Glossata	Bombycoidea	Sphingidae	Manduca sexta					Mitochondrial genes are from Li et al. 2017
61	HMELP	Insecta	Lepidoptera	Glossata	Papilionoidea	Nymphalidae	Heliconius melpomene					HE579083.1
62	DPLEX	Insecta	Lepidoptera	Glossata	Papilionoidea	Nymphalidae	Danaus plexippus					NC_021452.1
63	AAEGY	Insecta	Diptera	Nematocera	Culicoidea	Culicidae	Aedes aegypti				Nene et al. 2007 Science	Mitochondrial genes are from Li et al. 2017
64	CQUIN	Insecta	Diptera	Nematocera	Culicoidea	Culicidae	Culex quinquefasciatus					NC_014574.1
65	AALBI	Insecta	Diptera	Nematocera	Culicoidea	Culicidae	Anopheles albimanus				Neafsey et al. 2015 Science	Harbach et al. The phylogeny of Anophelinae revisited: inferences about theorigin and classi ﬁcation ofAnopheles(Diptera: Culicidae) PRJNA67511; ref: Highly evolvable malaria vectors: The genomes of 16 Anopheles mosquitoes / Phylogeny of Anophelinae using mitochondrial protein coding genes	Anopheles albitarsis instead NC_020662.1
66	AGAMB	Insecta	Diptera	Nematocera	Culicoidea	Culicidae	Anopheles gambiae				Holt et al. 2002 Science	Mitochondrial genes are from Li et al. 2017
67	AFUNE	Insecta	Diptera	Nematocera	Culicoidea	Culicidae	Anopheles funestus				Neafsey et al. 2015 Science	NC_008070.1
68	LLONG	Insecta	Diptera	Nematocera	Psychodoidea	Psychodidae	Lutzomyia longipalpis					MITObim		Nyssomyia umbratilis (same family)	12500000	41254	16010	16010		MN842141
69	MDEST	Insecta	Diptera	Nematocera	Sciaroidea	Cecidomyiidae	Mayetiola destructor	Hessian fly				NC_013066.1
70	DGRIM	Insecta	Diptera	Brachycera	Ephydroidea	Drosophilidae	Drosophila grimshawi					BK006341.1
71	DPSEU	Insecta	Diptera	Brachycera	Ephydroidea	Drosophilidae	Drosophila pseudoobscura					NC_018348.1
72	DMELA	Insecta	Diptera	Brachycera	Ephydroidea	Drosophilidae	Drosophila melanogaster					Mitochondrial genes are from Li et al. 2017
73	CCAPI	Insecta	Diptera	Brachycera	Tephritoidea	Tephritidae	Ceratitis capitata	Mediterranean fruit fly		PRJNA168120, GCA_000347755.2 & GCA_000347755.4		NC_000857.1
74	GMORS	Insecta	Diptera	Brachycera	Hippoboscoidea	Glossinidae	Glossina morsitans	Tsetse fly		International Glossina Genome Initiative 2014 Science; ftp://ftp.sanger.ac.uk/pub/project/pathogens/Glossina/morsitans/WGS/all_reads/Illumina/noPCR_insert300bp/5024_1_1.fastq.gz		MITObim		Melophagus ovinus (same super family)	12500000	206183	17301	17301		MN842138
75	LCUP2	Insecta	Diptera	Brachycera	Oestroidea	Calliphoridae	Lucilia cuprina	Sheep blowfly		PRJNA203545, GCA_000699065.1 & GCA_000699065.2		NC_019573.1
76	MDOME	Insecta	Diptera	Brachycera	Muscoidea	Muscidae	Musca domestica	Housefly			Scott et al. 2014 Genome biology	NC_024855.1
References:
Holt, Robert A., et al. "The genome sequence of the malaria mosquito Anopheles gambiae." Science 298.5591 (2002): 129-149.
International Aphid Genomics Consortium. "Genome sequence of the pea aphid Acyrthosiphon pisum." PLoS biology 8.2 (2010): e1000313.
Kapheim, Karen M., et al. "Genomic signatures of evolutionary transitions from solitary to group living." Science 348.6239 (2015): 1139-1143.
Neafsey, Daniel E., et al. "Highly evolvable malaria vectors: the genomes of 16 Anopheles mosquitoes." Science 347.6217 (2015): 1258522.
Nene, Vishvanath, et al. "Genome sequence of Aedes aegypti, a major arbovirus vector." Science 316.5832 (2007): 1718-1723.
Nygaard, Sanne, et al. "The genome of the leaf-cutting ant Acromyrmex echinatior suggests key adaptations to advanced social life and fungus farming." Genome research 21.8 (2011): 1339-1348.
Scott, Jeffrey G., et al. "Genome of the house fly, Musca domestica L., a global vector of diseases with adaptations to a septic environment." Genome biology 15.10 (2014): 466.
Smith, Chris R., et al. "Draft genome of the red harvester ant Pogonomyrmex barbatus." Proceedings of the National Academy of Sciences 108.14 (2011): 5667-5672.

## Sheet: Table S2 OXPHOS genes
Table S2: Nuclear-encoded OXPHOS, mitochondrial ribosomal protein genes, and cytosolic ribosomal proteins used in the study. Columns represent their gene names, FlyBase IDs and their corresponding orthologous group ID in OrthoDB8. If the FlyBase ID of a gene is different from the FlyBase ID provided in Tripoli et al. 2005 and Porcelli et al. 2007, the new FlyBase ID is also added to the table.
Protein name	D. melanogastergene name	FlyBase ID	New FlyBase ID	OrthoDB8 ID
Nuclear-encoded OXPHOS Complex I: NADH:ubiquinone oxidoreductase
13 kDa A subunit	CG8680	FBgn0031684		EOG8DJNCB
13 kDa B subunit	CG6463	FBgn0036100	FBgn0047038	EOG8NZX9F
15 kDa subunit	CG11455	FBgn0031228		EOG82FW10
18 kDa subunit	CG12203	FBgn0031021		EOG8SJ7W7
19 kDa subunit	CG3683	FBgn0035046		EOG8R7XSD
20 kDa subunit	CG9172	FBgn0030718		EOG86T5GX
23 kDa subunit	ND23	FBgn0017567		EOG8RR8ZT
24 kDa subunit	CG5703	FBgn0030853		EOG812PMJ
30 kDa subunit	CG12079	FBgn0035404	FBgn0266582	EOG86HJRK
39 kDa subunit	CG6020	FBgn0037001		EOG8CC6FP
42 kDa subunit	ND42	FBgn0019957		EOG83XXJ4
49 kDa subunit	CG1970	FBgn0039909		EOG8Q87BP
51 kDa subunit	CG9140	FBgn0031771		EOG8MWBMC
75 kDa subunit	ND75	FBgn0017566		EOG8TXF5V
B8 subunit	CG15434	FBgn0040705		EOG8WQ3K5
B12 subunit	CG10320	FBgn0034645		EOG8X3KJ1
B14 subunit	CG7712	FBgn0033570		EOG8RZ1GB
B14.5A subunit	CG3621	FBgn0025839		EOG8ZCWMT
B14.5B subunit	CG12400	FBgn0031505		EOG8M3CRQ
B15 subunit	CG12859	FBgn0033961		EOG8CG2S0
B16.6 subunit	CG3446	FBgn0029868		EOG8C2KSF
B17 subunit	l(2)35Di	FBgn0001989		EOG83R63M
B17.2 subunit	CG3214	FBgn0031436		EOG8STVMK
B18 subunit	CG5548	FBgn0030605		EOG8ZKN3S
B22 subunit	CG9306	FBgn0032511		EOG8BCH44
Acyl carrier	mtacp1	FBgn0011361		EOG837TWH
ASHI subunit	CG3192	FBgn0029888		EOG883GM7
MLRQ subunit	CG32230	FBgn0052230		EOG873S7X
MNLL subunit	CG18624	FBgn0029971		EOG8WM7BQ
PDSW subunit	Pdsw	FBgn0021967		EOG8C2KSV
SGDH subunit	l(3)neo18	FBgn0011455		EOG8K6JKW
AGGG subunit	CG40002	FBgn0058002		EOG869TB7
Nuclear-encoded OXPHOS Complex II: Succinate dehydrogenase
Flavoprotein subunit	Scs-fp	FBgn0017539	FBgn0261439	EOG8GF5V5
Iron-sulfur protein	SdhB	FBgn0014028		EOG8PCD6V
Cytochrome B560 subunit	CG6666	FBgn0037873		EOG8C5G1G
Cytochrome b small subunit	CG10219	Fbgn0039112	FBgn0039112	EOG883GMJ
Nuclear-encoded OXPHOS Complex III: Ubiquinol-cytochrome c reductase
6.4 kDa protein	CG14482	FBgn0034245	FBgn0034245	NA
7.2 kDa protein	ox	FBgn0011227		EOG8C5G1W
11 kDa protein	Ucrh	FBgn0066066	FBgn0260008	EOG82RGR4
14 kDa protein	CG3560	FBgn0030733		EOG88D3BT
Iron-sulfur subunit	RFeSP	FBgn0021906		EOG83V29M
Cytochrome c1, heme protein	CG4769	FBgn0035600		EOG8WM78F
Core protein 1	CG3731	FBgn0038271		EOG84XMX3
Core protein 2	CG4169	FBgn0036642	FBgn0250814	EOG8D81MD
Ubiquinone-binding protein QP-	CG7580	FBgn0036728		EOG8HB131
Nuclear-encoded OXPHOS Complex IV: Cytochrome c oxidase
Polypeptide IV	CG10664	FBgn0032833		EOG8KH59Q
Polypeptide Va	CoVa	FBgn0019624		EOG8NCPVV
Polypeptide Vb	CG11015	FBgn0031830		EOG8XKXQ7
Polypeptide VIa	CG17280	FBgn0034877		EOG8XPSZJ
Polypeptide VIb	CG18809	FBgn0042132		EOG8TXF7Q
Polypeptide VIc	cype	FBgn0015031		EOG851H7D
Polypeptide VIIa	CG9603	FBgn0040529		EOG8WWV2W
Polypeptide VIIc	CG2249	FBgn0040773		EOG89KJ7B
Nuclear-encoded OXPHOS Complex V: ATP synthase
Alpha chain	blw	FBgn0011211		EOG8JMB3W
Beta chain	ATPsyn-beta	FBgn0010217		EOG8284G1
Gamma chain	ATPsyn-gamma	FBgn0020235		EOG83XXJP
Delta chain	CG2968	FBgn0030184	FBgn0028342	EOG8RNDRJ
Epsilon chain	sun	FBgn0014391		EOG841SV9
B chain	ATPsyn-b	FBgn0019644		EOG8C2KS3
D chain	ATPsyn-d	FBgn0016120		EOG8DV834
E chain	CG3321	FBgn0038224		EOG8QRKN6
F chain	CG4692	FBgn0035032		EOG89KJ6M
G chain	l(2)06225	FBgn0010612		EOG880MD1
Coupling factor 6	ATPsyn-Cf6	FBgn0016119		EOG8M0HHQ
Lipid-binding protein P1	CG1746	FBgn0039830		EOG8CVJRC
OSCP	Oscp	FBgn0016691		EOG80CKZR
Nuclear-encoded mitochondrial ribosomal proteins
bonsai	CG4207	FBgn0026261		EOG8GJ24T
mitochondrial ribosomal protein L1	CG7494	FBgn0037566		EOG8BK7JN
mitochondrial ribosomal protein L10	CG11488	FBgn0031231		EOG8W9MKF
mitochondrial ribosomal protein L11	CG3351	FBgn0038234		EOG8DFS4G
mitochondrial ribosomal protein L12	CG5012	FBgn0011787		EOG8RR90B
mitochondrial ribosomal protein L13	CG10603	FBgn0032720		EOG8HQH0S
mitochondrial ribosomal protein L14	CG14048	FBgn0040389		EOG8FTZGP
mitochondrial ribosomal protein L15	CG5219	FBgn0036990		EOG80CKXS
mitochondrial ribosomal protein L16	CG3109	FBgn0023519		EOG8BGCB8
mitochondrial ribosomal protein L17	CG13880	FBgn0035122		EOG83N9V8
mitochondrial ribosomal protein L18	CG12373	FBgn0026741		EOG8JMB63
mitochondrial ribosomal protein L19	CG8039	FBgn0037608		EOG8V19FX
mitochondrial ribosomal protein L2	CG7636	FBgn0036135		EOG87SVW0
mitochondrial ribosomal protein L20	CG11258	FBgn0036335		EOG8H48KM
mitochondrial ribosomal protein L21	CG9730	FBgn0036853		EOG86MF15
mitochondrial ribosomal protein L22	CG4742	FBgn0030786		EOG89KJ66
mitochondrial ribosomal protein L23	CG1320	FBgn0035335		EOG8W6RCH
mitochondrial ribosomal protein L24	CG8849	FBgn0031651		EOG822D0S
mitochondrial ribosomal protein L27	CG33002	FBgn0053002		EOG873S76
mitochondrial ribosomal protein L28	CG3782	FBgn0031660		EOG8NW223
mitochondrial ribosomal protein L3	CG8288	FBgn0030686		EOG89PDDJ
mitochondrial ribosomal protein L30	CG7038	FBgn0029718		EOG8WM799
mitochondrial ribosomal protein L32	CG12220	FBgn0039835		EOG8H1DBS
mitochondrial ribosomal protein L33	CG3712	FBgn0040907		EOG87SVXQ
mitochondrial ribosomal protein L34	CG34147	FBgn0083983		EOG8QNQCQ
mitochondrial ribosomal protein L35	CG13410	FBgn0038923		EOG8V45QZ
mitochondrial ribosomal protein L36	CG18767	FBgn0042112		EOG8PG8HT
mitochondrial ribosomal protein L37	CG42632	FBgn0261380		EOG82Z747
mitochondrial ribosomal protein L38	CG15871	FBgn0030552		EOG8KPWRQ
mitochondrial ribosomal protein L39	CG17166	FBgn0036462		EOG8MPM54
mitochondrial ribosomal protein L4	CG5818	FBgn0001995		EOG8P5NR3
mitochondrial ribosomal protein L40	CG5242	FBgn0037892		EOG837TX4
mitochondrial ribosomal protein L41	CG12954	FBgn0034001		EOG84BDJ9
mitochondrial ribosomal protein L42	CG12921	FBgn0033480		EOG8HTC97
mitochondrial ribosomal protein L43	CG5479	FBgn0034893		EOG86X1R2
mitochondrial ribosomal protein L44	CG2109	FBgn0037330		EOG8CRPFJ
mitochondrial ribosomal protein L45	CG6949	FBgn0263863		EOG8JDKP6
mitochondrial ribosomal protein L46	CG13922	FBgn0035272		EOG8MSGDB
mitochondrial ribosomal protein L47	CG9378	FBgn0014023		EOG8RFP7X
mitochondrial ribosomal protein L48	CG17642	FBgn0031357		EOG8SBHFB
mitochondrial ribosomal protein L49	CG4647	FBgn0030433		EOG80P6PG
mitochondrial ribosomal protein L50	CG8612	FBgn0028648		EOG8ZSCHP
mitochondrial ribosomal protein L51	CG13098	FBgn0032053		EOG8VHNP9
mitochondrial ribosomal protein L52	CG1577	FBgn0033208		EOG82C0RV
mitochondrial ribosomal protein L53	CG30481	FBgn0050481		EOG8ZPHB7
mitochondrial ribosomal protein L54	CG9353	FBgn0034579		EOG8KM1KN
mitochondrial ribosomal protein L55	CG14283	FBgn0038678		EOG8G7FFT
mitochondrial ribosomal protein L9	CG31478	FBgn0038319		EOG8RZ1FF
mitochondrial ribosomal protein S10	CG4247	FBgn0038307		EOG8ZPHB4
mitochondrial ribosomal protein S11	CG5184	FBgn0038474		EOG869T97
mitochondrial ribosomal protein S14	CG32531	FBgn0044030		EOG83FKDB
mitochondrial ribosomal protein S16	CG8338	FBgn0033907		EOG8T1M3H
mitochondrial ribosomal protein S17	CG4326	FBgn0034986		EOG89W4X5
mitochondrial ribosomal protein S18A	CG31450	FBgn0051450		EOG82588P
mitochondrial ribosomal protein S18B	CG10757	FBgn0032849		EOG88WFHG
mitochondrial ribosomal protein S18C	CG9688	FBgn0039765		EOG8VMHXT
mitochondrial ribosomal protein S2	CG2937	FBgn0031639		EOG80S2X2
mitochondrial ribosomal protein S21	CG32854	FBgn0044511		EOG8XWJF9
mitochondrial ribosomal protein S22	CG12261	FBgn0039555		EOG8Q87BZ
mitochondrial ribosomal protein S23	CG31842	FBgn0260407		EOG8W3W41
mitochondrial ribosomal protein S24	CG13608	FBgn0039159		EOG8Q5C5D
mitochondrial ribosomal protein S25	CG14413	FBgn0030572		EOG8P2SJ1
mitochondrial ribosomal protein S26	CG7354	FBgn0036774		EOG8ZPH9X
mitochondrial ribosomal protein S28	CG5497	FBgn0034361		EOG88GZK3
mitochondrial ribosomal protein S29	CG3633	FBgn0034727		EOG8CRPDR
mitochondrial ribosomal protein S30	CG8470	FBgn0030692		EOG8N8TJW
mitochondrial ribosomal protein S31	CG5904	FBgn0036557		EOG84BDGP
mitochondrial ribosomal protein S33	CG10406	FBgn0038426		EOG84J518
mitochondrial ribosomal protein S34	CG42648	FBgn0285951		NA
mitochondrial ribosomal protein S35	CG2101	FBgn0035374		EOG8QJV33
mitochondrial ribosomal protein S5	CG40049	FBgn0044510		EOG825879
mitochondrial ribosomal protein S6	CG15016	FBgn0035534		EOG8XWJDM
mitochondrial ribosomal protein S7	CG5108	FBgn0032236		EOG8TF31W
mitochondrial ribosomal protein S9	CG2957	FBgn0037529		EOG837TXR
technical knockout	CG7925	FBgn0003714		EOG8K9DVF
Nuclear-encoded cytosolic ribosomal proteins
Ribosomal protein LP0	CG7490	FBgn0000100		EOG8MWBN1
Ribosomal protein L36	CG7622	FBgn0002579		EOG8HQH1K
Ribosomal protein S5a	CG8922	FBgn0002590		EOG8JHFX5
Ribosomal protein LP1	CG4087	FBgn0002593		EOG8ZCWNB
Ribosomal protein S3	CG6779	FBgn0002622		EOG81VNJ4
Ribosomal protein L32	CG7939	FBgn0002626		EOG8BVV9M
Ribosomal protein LP2	CG4918	FBgn0003274		EOG87Q0PD
Ribosomal protein L4	CG5502	FBgn0003279		EOG8R268C
stubarista	CG14792	FBgn0003517		EOG8P8HZZ
Ribosomal protein L40	CG2960	FBgn0003941		EOG8WDGRM
Ribosomal protein S27A	CG5271	FBgn0003942		EOG8WDGRM
Ribosomal protein S14a	CG1524	FBgn0004403		EOG8XWJDR
Ribosomal protein S14b	CG1527	FBgn0004404		EOG8XWJDR
Ribosomal protein S2	CG5920	FBgn0004867		EOG8BZQHT
Ribosomal protein S17	CG3922	FBgn0005533		EOG84XN00
Ribosomal protein L7	CG4897	FBgn0005593		EOG8K3PBD
Ribosomal protein L23	CG3661	FBgn0010078		EOG8MGVQ5
Ribosomal protein S15Aa	CG2033	FBgn0010198		EOG8909RZ
Ribosomal protein S13	CG13389	FBgn0010265		EOG8CZDXN
Ribosomal protein S9	CG3395	FBgn0010408		EOG870WZS
Ribosomal protein L18A	CG6510	FBgn0010409		EOG8DZ4B2
Ribosomal protein S18	CG8900	FBgn0010411		EOG8M3CRG
Ribosomal protein S19a	CG4464	FBgn0010412		EOG8V19GH
Ribosomal protein L13	CG4651	FBgn0011272		EOG8TMTHJ
Ribosomal protein S4	CG11276	FBgn0011284		EOG82VBX6
Ribosomal protein L11	CG7726	FBgn0013325		EOG87WR46
Ribosomal protein L7A	CG3314	FBgn0014026		EOG8WHC23
Ribosomal protein L22	CG7434	FBgn0015288		EOG8FXTQZ
Ribosomal protein S21	CG2986	FBgn0015521		EOG8J13RP
Ribosomal protein L9	CG6141	FBgn0015756		EOG84TRQB
Ribosomal protein L29	CG10071	FBgn0016726		EOG8BZQKH
Ribosomal protein S3A	CG2168	FBgn0017545		EOG8HTC7F
Ribosomal protein L14	CG6253	FBgn0017579		EOG876NFZ
Ribosomal protein S20	CG15693	FBgn0019936		EOG8BCH48
Ribosomal protein L3	CG4863	FBgn0020910		EOG8FXTNZ
Ribosomal protein L39	CG3997	FBgn0023170		EOG8V720G
Ribosomal protein L10	CG17521	FBgn0024733		EOG8WM792
Ribosomal protein L23A	CG7977	FBgn0026372		EOG8QNQC3
Ribosomal protein S10a	CG12275	FBgn0027494		EOG8XD66X
Ribosomal protein L15	CG17420	FBgn0028697		EOG8FXTQ3
Ribosomal protein L35	CG4111	FBgn0029785		EOG8GB9PS
Ribosomal protein L17	CG3203	FBgn0029897		EOG8VQD4W
Ribosomal protein S28b	CG2998	FBgn0030136		EOG8WWV2P
Ribosomal protein L37-1	CG9091	FBgn0030616		EOG8G1Q08
Ribosomal protein L36A	CG7424	FBgn0031980		EOG89628B
Ribosomal protein L7-like	CG5317	FBgn0032404		EOG8THZ87
Ribosomal protein L24	CG9282	FBgn0032518		EOG8Z38X0
Ribosomal protein L21	CG12775	FBgn0032987		EOG818F4D
Ribosomal protein LP0-like	CG1381	FBgn0033485		EOG8FBM88
Ribosomal protein S15Ab	CG12324	FBgn0033555		EOG8909RZ
Ribosomal protein S11	CG8857	FBgn0033699		EOG8ZSCJW
Ribosomal protein S23	CG8415	FBgn0033912		EOG82NMG4
Ribosomal protein S15	CG8332	FBgn0034138		EOG8T1M3J
Ribosomal protein S16	CG4046	FBgn0034743		EOG8WQ3JD
Ribosomal protein L37-2	CG9873	FBgn0034822		EOG8G1Q08
Ribosomal protein L22-like	CG9871	FBgn0034837		EOG8FXTQZ
Ribosomal protein L12	CG3195	FBgn0034968		EOG8MD0G3
Ribosomal protein L28	CG12740	FBgn0035422		EOG8XD679
Ribosomal protein L18	CG8615	FBgn0035753		EOG80P6PC
Ribosomal protein L10Ab	CG7283	FBgn0036213		EOG8K6JKN
Ribosomal protein L26	CG6846	FBgn0036825		EOG82Z76F
Ribosomal protein L35A	CG2099	FBgn0037328		EOG83FKCN
Ribosomal protein L13A	CG1475	FBgn0037351		EOG80GG6C
Ribosomal protein L34b	CG9354	FBgn0037686		EOG8RR90H
Ribosomal protein L24-like	CG6764	FBgn0037899		EOG88D3B2
Ribosomal protein S5b	CG7014	FBgn0038277		EOG8JHFX5
Ribosomal protein L10Aa	CG3843	FBgn0038281		NA
Ribosomal protein S30	CG15697	FBgn0038834		EOG8W10WG
Ribosomal protein S19b	CG5338	FBgn0039129		EOG8V19GH
Ribosomal protein S27	CG10423	FBgn0039300		EOG82C0S1
Ribosomal protein L27	CG4759	FBgn0039359		EOG87Q0NQ
Ribosomal protein L34a	CG6090	FBgn0039406		EOG8RR90H
Ribosomal protein S8	CG7808	FBgn0039713		EOG83BQ49
Ribosomal protein S28a	CG15527	FBgn0039739		EOG8WWV2P
Ribosomal protein S7	CG1883	FBgn0039757		EOG854CF9
Ribosomal protein L6	CG11522	FBgn0039857		EOG85QKVG
Ribosomal protein L38	CG18001	FBgn0040007		EOG8WM7BD
Ribosomal protein L5	CG17489	FBgn0064225		EOG8RJJGP
Ribosomal protein L41	CG30425	FBgn0066084		NA
Ribosomal protein S28-like	CG34182	FBgn0085211		EOG880MDG
Ribosomal protein S25	CG6684	FBgn0086472		EOG8VHNQ5
Ribosomal protein L30	CG10652	FBgn0086710		EOG854CFS
Ribosomal protein S6	CG10944	FBgn0261592		EOG8RBSZQ
Ribosomal protein S24	CG3751	FBgn0261596		EOG80308G
Ribosomal protein S26	CG10305	FBgn0261597		EOG8N3350
Ribosomal protein S29	CG8495	FBgn0261599		EOG8FBM9W
Ribosomal protein L8	CG1263	FBgn0261602		EOG88PQ17
Ribosomal protein L37A	CG5827	FBgn0261608		EOG80KBG7
Ribosomal protein S10b	CG14206	FBgn0285947		NA
Ribosomal protein L27A	CG15442	FBgn0285948		NA
Ribosomal protein L31	CG1821	FBgn0285949		NA
Ribosomal protein L19	CG2746	FBgn0285950		NA
Ribosomal protein S12	CG11271	FBgn0286213		NA

## Sheet: Table S3 correlation analysis
Table S3: Spearman's rank correlation analysis of root-to-tip evolutionary rates between mitochondrial genes and other gene categories. Holm correction was used to control the p-values using Holm correction
	All species rho	All species p-value	Diploid species rho	Diploid species p-value	Hymenoptera species rho	Hymenoptera p-value	Other haplodiploid species rho	Other haplodiploid species p-value
mtOXPHOS vs nucOXPHOS	0.716637	0	0.266934	0.401344	0.829565	1.45501e-05	0.8	1
mtOXPHOS vs nucMTRP	0.664197	0	0.174229	1	0.729565	0.000406648	0	1
mtOXPHOS vs nucOXPHOS without complex 2	0.764101	1.47818e-07	0.337603	0.135715	0.841739	1.45501e-05	0.8	1
mtOXPHOS vs nucOXPHOS complex 2	0.257389	0.0889445	-0.0136778	1	0.677391	0.00156219	-0.4	1
mtOXPHOS vs nucCRP	-0.23054	0.0906529	-0.157729	1	0.185217	1	-0.4	1
mtOXPHOS vs nucControlSingle	-0.230485	0.0906529	-0.119735	1	0.168696	1	0.4	1
mtOXPHOS vs nucControl	-0.262502	0.0889445	-0.18769	1	0.0843478	1	0.4	1

## Sheet: Table S4 SVM
Table S4: Genes that separate different arthropod groups.
Gene names	Groups	FlyBase ID	Functions
mtGO_EOG8H48HH	Haplodiploid species vs. diploid species	FBpp0309157	tweek-PJ
mtGO_EOG8SR0BK	Haplodiploid species vs. diploid species	FBpp0085338 / FBpp0071031	tomboy40-PA / Tom40-PA
mtGO_EOG8VQD44	Haplodiploid species vs. diploid species	FBpp0076251 / FBpp0081949	CG4942-PA / sad-PA
control_EOG8D55BJ	Haplodiploid species vs. diploid species
control_EOG80KBCT	Haplodiploid species vs. diploid species
control_EOG834ZM0	Haplodiploid species vs. diploid species
control_EOG8D294T	Haplodiploid species vs. diploid species
control_EOG80GG77	Haplodiploid species vs. diploid species
control_EOG8C2KSZ	Haplodiploid species vs. diploid species
control_EOG8H1DBJ	Haplodiploid species vs. diploid species
control_EOG847J7Q	Haplodiploid species vs. diploid species
control_EOG80VZ49	Haplodiploid species vs. diploid species
control_EOG87WR5R	Haplodiploid species vs. diploid species
control_EOG8V45R7	Haplodiploid species vs. diploid species
control_EOG8NW20R	Haplodiploid species vs. diploid species
control_EOG8DV822	Haplodiploid species vs. diploid species
control_EOG8T7BNQ	Haplodiploid species vs. diploid species
control_EOG8HQGZ6	Haplodiploid species vs. diploid species
control_EOG8T7BJH	Haplodiploid species vs. diploid species
control_EOG80GG7H	Haplodiploid species vs. diploid species
control_EOG8V45NX	Haplodiploid species vs. diploid species
control_EOG88KTV5	Haplodiploid species vs. diploid species
control_EOG8N06W8	Haplodiploid species vs. diploid species
control_EOG88WFFT	Haplodiploid species vs. diploid species
control_EOG82VBZK	Haplodiploid species vs. diploid species
control_EOG83BQ39	Haplodiploid species vs. diploid species
control_EOG8N06VJ	Haplodiploid species vs. diploid species
control_EOG8W3W21	Haplodiploid species vs. diploid species
control_EOG8NKF8V	Haplodiploid species vs. diploid species
control_EOG876ND9	Haplodiploid species vs. diploid species
control_EOG8NS5TD	Haplodiploid species vs. diploid species
control_EOG854CDK	Haplodiploid species vs. diploid species
control_EOG8K0T2P	Haplodiploid species vs. diploid species
control_EOG8MGVNJ	Haplodiploid species vs. diploid species
control_EOG8F4VRJ	Haplodiploid species vs. diploid species
mtGO_EOG82586P	Non-Hymnoptera haplodiploid species vs. diploid species
control_EOG85TG3S	Non-Hymnoptera haplodiploid species vs. diploid species
control_EOG8V19F2	Non-Hymnoptera haplodiploid species vs. diploid species
nucOXPHOS_EOG8WM78F	Hymenoptera species vs. diploid species
rRNAprotein_EOG8W9MKF	Hymenoptera species vs. diploid species
mtGO_EOG81G5MC	Hymenoptera species vs. diploid species
mtGO_EOG879HN5	Hymenoptera species vs. diploid species
mtGO_EOG8DRCSQ	Hymenoptera species vs. diploid species
mtGO_EOG8H48HH	Hymenoptera species vs. diploid species		Fragile site-associated protein, C-terminal
mtGO_EOG8JWXXH	Hymenoptera species vs. diploid species
mtGO_EOG8SR0BK	Hymenoptera species vs. diploid species
mtGO_EOG8VQD44	Hymenoptera species vs. diploid species	transporter
mtGO_EOG8X6FQM	Hymenoptera species vs. diploid species
mtGO_EOG8XKXMX	Hymenoptera species vs. diploid species	Peroxiredoxin
mtGO_EOG8XSP4N	Hymenoptera species vs. diploid species	Cytochrome b5-related protein
mtGO_EOG8Z38TH	Hymenoptera species vs. diploid species	Maternal protein tudor
control_EOG8D55BJ	Hymenoptera species vs. diploid species	extracellular-glutamate-gated ion channel activity
control_EOG80KBCT	Hymenoptera species vs. diploid species	Zinc finger
control_EOG834ZM0	Hymenoptera species vs. diploid species	mechanically-gated ion channel activity
control_EOG8WQ3HV	Hymenoptera species vs. diploid species	Homeobox domain
control_EOG8D294T	Hymenoptera species vs. diploid species	Protein of unknown function DUF4498
control_EOG80GG77	Hymenoptera species vs. diploid species
control_EOG8C2KSZ	Hymenoptera species vs. diploid species
control_EOG8THZ74	Hymenoptera species vs. diploid species	Otopetrin
control_EOG8FJBPZ	Hymenoptera species vs. diploid species
control_EOG85HVC4	Hymenoptera species vs. diploid species
control_EOG8THZB4	Hymenoptera species vs. diploid species
control_EOG8H1DBJ	Hymenoptera species vs. diploid species
control_EOG8M67Z1	Hymenoptera species vs. diploid species
control_EOG8FTZFX	Hymenoptera species vs. diploid species
control_EOG8J6V6N	Hymenoptera species vs. diploid species
control_EOG8DJNB3	Hymenoptera species vs. diploid species
control_EOG82JR6N	Hymenoptera species vs. diploid species
control_EOG8B2WBK	Hymenoptera species vs. diploid species
control_EOG8FBM7X	Hymenoptera species vs. diploid species
control_EOG80VZ49	Hymenoptera species vs. diploid species
control_EOG87WR5R	Hymenoptera species vs. diploid species
control_EOG854CCQ	Hymenoptera species vs. diploid species
control_EOG8V45R7	Hymenoptera species vs. diploid species
control_EOG8FTZGV	Hymenoptera species vs. diploid species
control_EOG88WFGF	Hymenoptera species vs. diploid species
control_EOG8BGC98	Hymenoptera species vs. diploid species
control_EOG8NW20R	Hymenoptera species vs. diploid species
control_EOG8SJ7X8	Hymenoptera species vs. diploid species
control_EOG8VMHWJ	Hymenoptera species vs. diploid species
control_EOG8VT8B0	Hymenoptera species vs. diploid species
control_EOG8KD91G	Hymenoptera species vs. diploid species
control_EOG8HQGZ6	Hymenoptera species vs. diploid species
control_EOG8T7BJH	Hymenoptera species vs. diploid species
control_EOG8TXF9C	Hymenoptera species vs. diploid species
control_EOG80CKZ8	Hymenoptera species vs. diploid species
control_EOG80GG7H	Hymenoptera species vs. diploid species
control_EOG8V45NX	Hymenoptera species vs. diploid species
control_EOG88KTV5	Hymenoptera species vs. diploid species
control_EOG8BP3T7	Hymenoptera species vs. diploid species
control_EOG87SVVC	Hymenoptera species vs. diploid species
control_EOG83FKDH	Hymenoptera species vs. diploid species
control_EOG8CRPD5	Hymenoptera species vs. diploid species
control_EOG87M4G0	Hymenoptera species vs. diploid species
control_EOG8VQD50	Hymenoptera species vs. diploid species
control_EOG8N06W8	Hymenoptera species vs. diploid species
control_EOG84J514	Hymenoptera species vs. diploid species
control_EOG82VBZK	Hymenoptera species vs. diploid species
control_EOG87WR3S	Hymenoptera species vs. diploid species
control_EOG83BQ39	Hymenoptera species vs. diploid species
control_EOG8N06VJ	Hymenoptera species vs. diploid species	BTB/POZ-like
control_EOG8W3W21	Hymenoptera species vs. diploid species	Olfactory receptor, Drosophila
control_EOG8NKF8V	Hymenoptera species vs. diploid species	Domain of unknown function DUF23
control_EOG876ND9	Hymenoptera species vs. diploid species
control_EOG8NS5TD	Hymenoptera species vs. diploid species
control_EOG854CDK	Hymenoptera species vs. diploid species
control_EOG8K0T2P	Hymenoptera species vs. diploid species
control_EOG8MGVNJ	Hymenoptera species vs. diploid species
control_EOG8F4VRJ	Hymenoptera species vs. diploid species
nucOXPHOS_EOG8M3CRQ	Ants and bees vs. other Hymenoptera species
nucOXPHOS_EOG8KH59Q	Ants and bees vs. other Hymenoptera species
mtGO_EOG80GG5C	Ants and bees vs. other Hymenoptera species
mtGO_EOG873S62	Ants and bees vs. other Hymenoptera species
mtGO_EOG8M0HH7	Ants and bees vs. other Hymenoptera species
mtGO_EOG8RR8ZR	Ants and bees vs. other Hymenoptera species	FBgn0028530	Transcription terminator
mtGO_EOG8VQD44	Ants and bees vs. other Hymenoptera species
mtGO_EOG8X6FQM	Ants and bees vs. other Hymenoptera species
mtGO_EOG8Z0DM0	Ants and bees vs. other Hymenoptera species	FBpp0086790 / FBpp0086790	Elongation factor
control_EOG8DBWXV	Ants and bees vs. other Hymenoptera species
control_EOG8VDSH0	Ants and bees vs. other Hymenoptera species
control_EOG8D81NH	Ants and bees vs. other Hymenoptera species
control_EOG8GJ24V	Ants and bees vs. other Hymenoptera species
control_EOG8TXF9C	Ants and bees vs. other Hymenoptera species
control_EOG84J52P	Ants and bees vs. other Hymenoptera species
control_EOG8HMMQH	Ants and bees vs. other Hymenoptera species
control_EOG8N06W8	Ants and bees vs. other Hymenoptera species
control_EOG8J6V7Q	Ants and bees vs. other Hymenoptera species
control_EOG822CZW	Ants and bees vs. other Hymenoptera species
control_EOG8Z0DM9	Ants and bees vs. other Hymenoptera species
control_EOG8F4VS7	Ants and bees vs. other Hymenoptera species
control_EOG80CKX5	Ants and bees vs. other Hymenoptera species
control_EOG8Q5C60	Ants and bees vs. other Hymenoptera species
control_EOG8W3W21	Ants and bees vs. other Hymenoptera species
control_EOG8NKF8V	Ants and bees vs. other Hymenoptera species
control_EOG8JDKSC	Ants and bees vs. other Hymenoptera species
